# Supplementary material for: A Cross-Sectional Study about Knowledge, Attitude, and Practices among Primary Health Care Physicians in Jazan Province, Saudi Arabia, Regarding Rome IV Criteria for Diagnosis of Irritable Bowel Syndrome
Source: Medicina (Kaunas). 2022 Dec 9;58(12):1811. doi: 10.3390/medicina58121811 (PMC9785885; doi:10.3390/medicina58121811)
Supplement: Supplementary file 1 [file medicina-58-01811-s001.zip]

Archive with 1 entries (1 files):
- medicina-2036136-supplementary.pdf
